# Supplementary material for: Too much information: Why CDCL solvers need to forget learned clauses
Source: PLoS One. 2022 Aug 26;17(8):e0272967. doi: 10.1371/journal.pone.0272967 (PMC9417043; doi:10.1371/journal.pone.0272967)
Supplement: S1 Table — This supporting table describes the instances used for our experiments with Glucose 4.1. The instance bivium-40–200-0s0–0x92fc13b11169afbb2ef11a684d9fe9a19e743cd6aa5ce23fb5–19 was abbreviated by bivium-40–200 in the table. The column SAT/UNSAT indicates whether the instance is satisfiable (SAT) or unsatisfiable (UNSAT). Note that extending an instance with a set L⊆L preserves the satisfiability of the instance. The column cen denotes the number of censored data points of each instance during the Glucose 4.1 trials, i. e., ∑j=15000cenj, where cenj is the censoring indicator introduced in Eq (2). The columns Ztime and ptime report the results of the t-test for CPU time as described in Section 4. Similarly, the columns Zconfl and pconfl report the results of the t-test for the number of conflicts as described in Section 4. In both cases, a negative value of the test statistic Z signifies a positive effect for the mean of the extended instances. All values were rounded to two places. The values “—” in the table denote the two instances where complications in the t-test for the censored number of conflict data occurred. The table itself can be found on the following pages in landscape mode. (CSV) [file pone.0272967.s001.csv]

instance	SAT/UNSAT	cen	Z_{time}	p_{time}	Z_{confl}	p_{confl}
3bitadd_32.cnf.gz.CP3-cnfmiter	UNSAT	8	-118.792	0	-271.1447	0
59-129706	SAT	1	-253.6202	0	-321.228	0
6g_5color_164_100_01	SAT	0	2.0645	0.03897	-50.0449	0
abw-K-dwt__234.mtx-w55	UNSAT	0	-6167.8143	0	-4888.9771	0
bivium-40-200	UNSAT	0	-10026.9726	0	-178525.3584	0
crafted_n11_d6_c4_num19	UNSAT	0	-1247.165	0	-2295.2396	0
cz-alt-3-7	UNSAT	0	-3480.316	0	-5057.1774	0
DLTM_twitter249_74_10	UNSAT	0	-3526.2268	0	-3923.3739	0
DLTM_twitter799_70_13	SAT	0	43.731	0	17.598	2.553e-69
Kakuro-easy-117-ext.xml.hg_5	SAT	0	-93.8529	0	-164.0922	0
Kakuro-easy-125-ext.xml.hg_4	UNSAT	0	-395.6815	0	-407.9576	0
Kakuro-easy-132-ext.xml.hg_9	SAT	17	54.5121	0	23.0849	6.569999999999998e-118
Kakuro-easy-149-ext.xml.hg_4	UNSAT	0	-190.9724	0	-383.805	0
Kakuro-easy-154-ext.xml.hg_4	UNSAT	0	-313.4033	0	-758.95	0
LABS_n038_goal002	UNSAT	0	-8917.9104	0	-18594.8845	0
LABS_n071_goal001-sc2013	UNSAT	0	-915.2317	0	-2133.7492	0
logistics-unsat-logistics-rotate-11t5.sat05-1141.reshuffled-07	UNSAT	19	201.1461	0	-51659.7118	0
ls16-normalized.cnf.gz.CP3-cnfmiter	UNSAT	134	-11.7643	5.959e-32	-123.2689	0
mm-2x3-8-8-sb.1.sat05-475.reshuffled-07	UNSAT	0	-6888.6225	0	-14486.5844	0
ncc_none_12477_5_3_3_0_0_435991723	UNSAT	2	220.0471	0	-503.9177	0
ncc_none_12477_5_3_3_1_0_435991723	SAT	0	70.0259	0	-12.3312	6.156e-35
ncc_none_2_18_9_3_0_0_435991723	UNSAT	0	-94.0668	0	-303.3008	0
ncc_none_3047_7_3_3_1_0_1	SAT	0	79.937	0	20.152	2.586e-90
ncc_none_5047_6_3_3_0_0_41	UNSAT	0	0.6349	0.5255	-38.2074	0
ncc_none_5047_6_3_3_3_0_435991723	SAT	0	122.9951	0	-19.457	2.5439999999999994e-84
newpol34-4	UNSAT	8	-132.6987	0	-229.2936	0
preimage_80r_491m_160h_seed_407	SAT	0	8.1145	4.877e-16	-104.5238	0
preimage_80r_492m_160h_seed_136	SAT	0	-1513.8527	0	-1562.7196	0
preimage_80r_493m_160h_seed_249	SAT	0	-39.3012	0	-172.7256	0
problem_23.smt2	UNSAT	276	225.1704	0	112.6824	0
QG7a-gensys-ukn009.sat05-3849.reshuffled-07	UNSAT	0	-1200.6596	0	-4072.5468	0
SAT_ME_opt_snake_p15.pddl_25	SAT	0	-107.3781	0	-73.324700000000007	0
SAT_P_opt_snake_p02.pddl_32	SAT	0	56.7815	0	3.7618	1.687e-4
size_5_5_5_i019_r12	SAT	2403	36.9619	4.697999999999998e-299	---	---
sqrt_ineq_3.c	SAT	53	65.7117	0	---	---
sted1_0x0_n438-636	SAT	0	-2212.6877	0	-2600.0604	0
sted2_0x0_n219-342	SAT	0	-402.6359	0	-493.0695	0
sted3_0x1e3-147	SAT	0	35.8734	7.932999999999996e-282	-83.77	0
sted5_0x0-157	SAT	0	20.9248	3.1859999999999996e-97	-58.9789	0
UNSAT_ME_seq-opt_Tidybot_p17.pddl_29	UNSAT	0	-56.3562	0	-87.2381	0
UNSAT_ME_seq-opt_Tidybot_p19.pddl_29	UNSAT	3	-191.0753	0	-165.0739	0
UNSAT_ME_seq-sat_Thoughtful_p11_6_53-typed.pddl_49	UNSAT	0	-66.2987	0	-166.7853	0
UNSAT_ME_seq-sat_Thoughtful_p11_6_59-typed.pddl_43	UNSAT	0	13.1279	2.2779999999999998e-39	-77.3153	0
UNSAT_ME_seq-sat_Thoughtful_p11_6_62-typed.pddl_47	UNSAT	0	-5.1463	2.657e-7	-108.344	0
UNSAT_MS_opt_snake_p06.pddl_30	UNSAT	0	48.986	0	8.9487	3.596e-19
UNSAT_MS_opt_termes_p04.pddl_79	UNSAT	5	133.1695	0	-156.4602	0
UNSAT_MS_opt_termes_p11.pddl_65	UNSAT	0	-50.2965	0	-104.7226	0
UNSAT_P_opt_snake_p02.pddl_31	UNSAT	0	18.2025	4.925999999999999e-74	-149.7934	0
UNSAT_P_sat_snake_p05.pddl_30	UNSAT	0	55.4446	0	-78.7091	0
UNSAT_P_seq-opt_Barman_p435.1.pddl_32	UNSAT	0	65.3064	0	-99.0964	0
UNSAT_P_seq-opt_Barman_p435.2.pddl_32	UNSAT	0	-31.9013	2.5599999999999984e-223	-208.8378	0
w15	UNSAT	0	-18343.1535	0	-10427.5411	0
w19-5.1	UNSAT	0	-9522.4478	0	-8114.498	0
